# Supplementary material for: Ratings of the Effectiveness of Nutraceuticals for Autism Spectrum Disorders: Results of a National Survey
Source: J Pers Med. 2021 Aug 31;11(9):878. doi: 10.3390/jpm11090878 (PMC8470413; doi:10.3390/jpm11090878)
Supplement: Supplementary file 1 [file jpm-11-00878-s001.zip]

Archive with 1 entries (1 files):
- jpm-1336889-supplementary.pdf
